# Supplementary material for: Self-organization of modular activity in immature cortical networks
Source: Nat Commun. 2024 May 21;15:4145. doi: 10.1038/s41467-024-48341-x (PMC11109213; doi:10.1038/s41467-024-48341-x)
Supplement: Supplementary file 6 — Source Data [file 41467_2024_48341_MOESM6_ESM.xlsx]

## Sheet: Fig 2f
	Pre-stim		Opto
Ferret ID	Mean	SEM	Mean	SEM
218	0.0335927	0.00602671	0.131233	0.0121986
219	0.0373609	0.00579056	0.18716	0.0107464
237	0.0466086	0.00844211	0.0887041	0.00611517
247	0.0488425	0.00640488	0.116139	0.00996147
269	0.0191941	0.00483422	0.135039	0.0126862
278	0.0583729	0.00768881	0.139585	0.00866855
300	0.0604941	0.00667915	0.101386	0.00660382
301	0.028458	0.00524213	0.060432	0.00617361
Group	0.0416155	0.00512814	0.11996	0.0134533

## Sheet: Fig 2g
Ferret ID	218	219	237	247	269	278	300	301
Modularity	0.72256	1.04469	0.653576	0.981987	0.50364	0.912218	0.604128	0.817114
	0.813303	0.81049	0.623517	0.64838	0.492425	1.07069	0.71704	1.1001
	0.833291	1.18442	0.683092	0.869723	0.967345	0.885968	0.712919	0.892902
	0.764926	0.747911	0.64473	0.855039	0.910864	0.691199	0.761294	0.880139
	0.803242	0.73433	0.707384	0.878226	0.94579	0.702605	1.2642	0.454395
	0.646059	0.66837	0.705006	0.805593	0.890108	0.807294	0.698783	0.777829
	0.6979	0.784182	0.677665	0.827863	0.803931	0.870203	0.643691	0.822331
	0.694399	0.738296	0.687912	0.991941	0.797196	0.884688	0.726175	0.888852
	0.915135	0.639192	0.658811	0.878681	0.665027	0.983103	0.710131	0.88524
	0.731879	0.743812	0.70096	0.618089	0.715121	0.917788	0.654815	0.80747
	0.844821	0.9645	0.705834	0.731742	0.749033	0.719124	0.685796	0.898038
	0.766045	0.916965	0.634682	0.882977	0.904728	0.827054	0.714575	0.897891
	1.07009	0.755556	0.620175	0.780352	0.70473	0.729096	0.60357	0.946251
	0.839479	0.794386	0.607839	0.875463	0.693099	0.770801	0.856576	0.845168
	0.678064	0.764308	0.652173	0.864972	0.698501	0.999809	0.943298	0.82836
	0.766232	0.750236	0.816178	0.611577	0.681821	0.754806	0.523481	1.15639
	1.04668	0.684903	0.738915	0.734907	0.839244	0.951768	0.768866	0.862936
	0.679676	0.856177	1.41531	0.822957	0.588394	0.70807	0.596111	0.866032
	0.746221	0.776676	0.887028	0.671931	0.653262	0.836872	0.677883	1.70943
	0.682963	0.672667	0.729912	0.611024	1.18797	0.842853	0.688362	0.911759
	1.01152	0.863785	0.754371	0.972265	0.795457	0.727905	1.10855	0.841084
	0.703909	0.85346	0.82083	0.704286	0.689422	0.714004	0.693737	0.822635
	nan	0.953099	0.709237	0.76831	0.789655	0.827673	0.652382	0.807114
	1.46798	0.93358	0.740475	0.903272	0.730605	1.0573	0.720062	0.762288
	0.791853	0.584934	0.795835	0.881011	0.610482	0.887722	0.709842	0.746271
	0.707724	1.03425	0.61437	0.696157	0.66519	0.819281	0.989301	0.754866
	0.688384	0.905978	0.518847	0.712733	0.82414	1.01603	1.00894	0.956261
	0.742957	0.975175	0.569866	0.748065	0.738613	0.889835	0.802537	0.777736
	0.784435	0.784277	0.790389	0.841245	0.611532	0.996138	1.05588	0.877638
	1.73472	0.751393	0.645982	0.774058	0.910836	0.769366	0.705721	0.838629
	0.886393	0.770556	0.719721	0.7952	0.895901	0.903667	0.36878	0.916223
	0.974675	0.708003	0.604707	0.924717	0.805126	1.35474	1.28913	0.967374
	0.816167	0.733359	0.813977	0.875289	0.67659	0.918214	1.05115	0.83375
	0.673022	0.773411	0.767275	0.7529	0.733694	0.745732	0.862669	0.915596
	1.08882	0.876351	0.68974	0.771519	0.68402	0.778892	0.638617	0.782222
	0.564482	0.814833	0.690767	0.827936	0.73047	0.804462	0.866823	0.836652
	0.715107	0.945271	0.673959	0.911691	0.672784	0.83472	1.28632	0.788275
	1.04336	0.764346	0.733399	0.85519	0.690168	0.95551	1.03374	0.820179
	1.03428	0.644588	0.652756	0.897143	1.17657	0.818442	0.736835	0.788983
	0.74056	0.837772	0.825093	0.797287	0.706132	0.91304	1.21553	0.78913

## Sheet: Fig 2j
Ferret ID	218	219	237	247	269	278	300	301				Dimensionality
Cumulative variance explained	0.222544	0.210105	0.261137	0.196038	0.248861	0.1934	0.20287	0.211575			Ferret ID
	0.359404	0.346976	0.424979	0.335068	0.424574	0.289802	0.351756	0.359824			218	9.84792
	0.475271	0.439335	0.575453	0.472646	0.518426	0.376438	0.459603	0.465727			219	10.6465
	0.566004	0.51419	0.658962	0.543098	0.5923	0.456272	0.533068	0.554583			237	7.44968
	0.624085	0.581064	0.71434	0.605375	0.645773	0.528161	0.60331	0.616266			247	10.5069
	0.671926	0.64725	0.760317	0.658342	0.687172	0.583967	0.656082	0.674483			269	12.6468
	0.707242	0.695777	0.798794	0.700572	0.720112	0.636863	0.703079	0.715024			278	12.563
	0.739105	0.735269	0.83051	0.731932	0.749225	0.679855	0.741716	0.750405			300	10.433
	0.767235	0.765231	0.853745	0.760404	0.775209	0.716387	0.773751	0.784844			301	10.0153
	0.790644	0.791703	0.871699	0.785271	0.796245	0.75199	0.800576	0.810205
	0.81165	0.813912	0.888365	0.807942	0.816068	0.781122	0.820603	0.831316				Mean	SEM
	0.830767	0.834844	0.901584	0.827558	0.83265	0.803913	0.839591	0.850047			Group	10.5136	0.580238
	0.849064	0.853991	0.913331	0.844245	0.848422	0.824828	0.858137	0.866773
	0.864583	0.869247	0.924206	0.860543	0.8628	0.841609	0.875286	0.879907
	0.877537	0.882486	0.932703	0.87512	0.874604	0.856707	0.890063	0.891881
	0.889238	0.894464	0.939666	0.889238	0.884522	0.871295	0.901339	0.902706
	0.899642	0.905673	0.946262	0.901453	0.894016	0.884121	0.911741	0.91334
	0.90875	0.916179	0.951907	0.912695	0.902897	0.895102	0.920214	0.923151
	0.917479	0.925022	0.957146	0.922186	0.911057	0.905653	0.928397	0.931054
	0.925266	0.933293	0.962093	0.931509	0.91871	0.915679	0.936041	0.938379
	0.932511	0.940982	0.966251	0.939645	0.925488	0.924665	0.942839	0.944969
	0.939722	0.948238	0.970083	0.947371	0.9317	0.932018	0.949471	0.950529
	0.946017	0.954749	0.973469	0.954154	0.93768	0.939225	0.955974	0.955475
	0.951579	0.96051	0.976503	0.959915	0.943476	0.946001	0.961944	0.96015
	0.95663	0.965648	0.979251	0.964427	0.948888	0.95229	0.966453	0.96459
	0.961229	0.969964	0.981675	0.968872	0.953941	0.958131	0.970523	0.968771
	0.965621	0.97406	0.983923	0.973167	0.958642	0.963623	0.974457	0.972784
	0.969854	0.977962	0.985987	0.97735	0.962955	0.968686	0.978165	0.976142
	0.973993	0.981721	0.988037	0.98104	0.966976	0.973314	0.981255	0.979359
	0.977881	0.984912	0.989884	0.984139	0.970957	0.977824	0.984068	0.982462
	0.981308	0.987778	0.991526	0.986883	0.974631	0.981587	0.986608	0.985309
	0.984634	0.990412	0.992987	0.989381	0.97826	0.985113	0.98904	0.987668
	0.987784	0.992425	0.994223	0.991664	0.98164	0.988353	0.991018	0.989957
	0.990739	0.994298	0.995395	0.993813	0.98494	0.991251	0.992985	0.992083
	0.993553	0.995828	0.996523	0.995647	0.988186	0.993824	0.99472	0.994135
	0.995523	0.997123	0.997579	0.997373	0.99141	0.996088	0.996202	0.995867
	0.997104	0.998239	0.998505	0.99855	0.994412	0.998096	0.997633	0.997475
	0.998626	0.99923	0.99928	0.999318	0.997317	0.999197	0.998891	0.998895
	1	1	1	1	1	1	1	1

## Sheet: Fig 3e
Correlation to:	Pattern 1	Pattern 2	Pattern 3			Pattern 1	Pattern 2	Pattern 3			Pattern 1	Pattern 2	Pattern 3
Input stimulus: Pattern 1	0.208364	0.0983132	0.00448064		Input stimulus: Pattern 2	-0.0158996	0.0769122	-0.00137448		Input stimulus: Pattern 3	0.0994028	-0.000816636	0.082361
	0.0572764	0.0362235	0.0532656			-0.0117494	0.0817704	-0.0514181			-0.0424253	-0.096057	0.14191
	0.0485749	-0.055369	-0.0309845			-0.0556753	0.123707	-0.0143843			0.0174569	-0.0547261	0.0335189
	0.0522422	-0.0781156	0.0674213			-0.149014	0.0734804	0.066619			-0.0301304	-0.149324	0.135965
	0.0185929	-0.0409224	-0.0374789			-0.151454	0.123417	-0.0264344			-0.0596829	-0.0347012	0.156197
	0.0987409	-0.071666	0.0136034			-0.161372	0.152418	-0.0397242			-0.0296811	0.00157803	0.0535628
	0.0398573	0.00401632	-0.0230875			-0.139421	0.156161	-0.0562449			-0.030551	-0.0752646	-0.0532501
	0.0106062	-0.0703559	-0.162376			-0.0498393	0.102941	-0.0790177			0.0781521	-0.0655897	0.132651
	0.168698	0.0215622	-0.0363221			-0.0875017	0.0628033	-0.116349			-0.0197998	-0.0391429	0.146198
	0.162976	0.0284918	-0.100207			-0.128405	0.107146	-0.0246736			0.0144514	-0.125723	0.216731
	0.113461	-0.0187528	0.00671517			-0.0860246	0.0935769	-0.0417513			-0.0178002	-0.13852	0.165282
	0.0966858	0.0279473	0.00305429			-0.196419	0.0517435	-0.0547701			-0.0374823	-0.15366	0.0596065
	-0.0300929	-0.0192149	-0.0603792			-0.166662	0.0420129	-0.0826518			-0.088696	-0.119106	0.0333697
	-0.00014233	0.0158982	-0.0917685			-0.134863	0.142111	-0.0813761			0.00898846	-0.0190197	0.151203
	0.0709933	-0.00896352	0.0934971			-0.123918	0.0661008	-0.0238861			0.0287954	-0.0411123	0.0572023
	0.106974	0.073189	0.000275908			0.0647223	0.181268	-0.0770562			-0.021786	-0.0140505	0.0677249
	0.0600537	0.0102944	-0.0132204			-0.104577	0.0481913	-0.07481			-0.0235125	-0.0541439	0.100747
	0.188659	0.0104024	-0.0642833			-0.135152	-0.00356384	-0.0998758			-0.0306045	-0.14323	0.183
	0.0785548	-0.0397753	-0.0555041			-0.162596	0.0755392	-0.0811427			-0.0464519	-0.142438	0.0720745
	0.0281634	-0.00467763	-0.0709415			-0.10861	-0.00544258	-0.0834268			0.120206	0.00789726	0.066546
	0.139416	-0.0217824	-0.0398024			0.010567	0.0968268	0.0205214			-0.0447969	-0.0937906	0.0733106
	0.17339	-0.023281	-0.0793935			-0.157324	0.08523	-0.129467			-0.0778911	-0.090745	0.1656
	0.0210884	-0.00483678	-0.0710237			-0.132863	0.050791	-0.138306			-0.0473722	-0.029767	0.134804
	0.0235604	-0.0571343	-0.0783456			-0.152075	0.0553042	-0.13711			-0.0722933	-0.0952133	0.0778889
	0.128312	0.0704456	0.0760814			-0.134447	0.0114439	-0.103523			0.0707419	-0.0887645	0.190055
	-0.00603689	-0.0402427	-0.0271914			-0.11596	0.105492	-0.147958			0.0586842	-0.0369733	0.0216434
	0.12516	0.0614284	0.0505372			-0.0617221	0.111427	-0.0452456			-0.0013848	-0.0443077	0.0990274
	0.0502835	-0.00678032	-0.0871103			-0.0632695	0.0892072	-0.0589446			-0.0379458	0.00873641	0.130473
	0.177221	-0.0259861	-0.0486365			-0.162505	0.0226807	-0.0470219			-0.0334613	-0.140946	0.128722
	0.0714236	-0.0563311	-0.0576649			-0.165654	0.062852	-0.107255			-0.0593297	-0.115566	0.0956839
	0.0442256	-0.0939701	-0.129275			-0.147953	0.0769815	-0.106886			-0.017152	-0.144975	0.085055
	0.0908953	-0.0743074	-0.0848547			-0.091769	-0.00956993	-0.0985482			-0.0765211	-0.133904	0.00910213
	0.129334	0.0163754	-0.0602187			-0.0860168	0.1525	-0.165722			-0.0626908	-0.118273	0.0826804
	0.110841	-0.00471842	-0.0382875			-0.026186	0.131434	-0.110249			0.0961401	-0.0481486	0.00468593
	0.151163	0.0571625	-0.0213162			-0.156912	0.0944929	-0.0600327			-0.0364817	-0.129088	0.142263
	0.0179791	0.0296841	-0.0336226			-0.139918	0.0124411	-0.117141			-0.0401987	-0.116556	0.0518904
	0.140247	0.0801905	-0.0861745			-0.17683	0.0651874	-0.0656206			-0.0987743	-0.0928427	0.0543536
	0.122758	-0.042823	-0.0748104			-0.123014	0.132392	-0.0928306			0.04191	-0.123152	0.0843051
	0.157035	-0.0403448	-0.0870554			-0.076772	0.0810496	0.0397465			0.0252225	-0.0722739	0.0546704
	0.108906	-0.0480196	-0.000817505			-0.000909823	0.0505158	-0.00853973			0.0426409	-0.00294451	0.0169185
Mean	0.088911	-0.00766865	-0.0370805			-0.10664908, 0.08077437, -0.06809706	0.0807744	-0.0680971			-0.0120526	-0.0791661	0.0926433

## Sheet: Fig 3f
	Stim		Trial shuffled
Ferret ID	Mean	SEM	Mean	SEM
237	0.238053	0.0118523	0.0940611	0.00599274
246	0.0874429	0.00871949	0.0250095	0.00677459
269	0.166125	0.0116291	0.0327154	0.00725168
271	0.177902	0.011856	0.0182794	0.00570476
300	0.080377	0.00911171	0.0302072	0.00663056
301	0.12299	0.0106895	0.00574888	0.00420858
345	0.0611188	0.00887172	0.00734396	0.00605895
Group	0.13343	0.0240337	0.0304808	0.0113109

## Sheet: Fig 3g
	Stim		Trial shuffled
Ferret ID	Mean	SEM	Mean	SEM
237	0.466118	0.0133707	0.148561	0.0316837
246	0.283335	0.0150307	-0.0278815	0.0480749
269	0.496478	0.0138109	0.002053	0.0771367
271	0.576019	0.0296619	-0.0242302	0.0541845
300	0.332172	0.0192026	0.0486676	0.0748869
301	0.393101	0.0104463	0.0585879	0.0631639
345	0.414316	0.0331691	0.0569861	0.0111061
Group	0.423077	0.0376064	0.0375348	0.0232099

## Sheet: Fig 4b-c
Input wavelength (Λ)	Output mean of individual events wavelength (Λ)	Output mean response wavelength (Λ)
2.56784	0.988731	1.0316
2.18378	0.988508	1.04053
2.2463	0.988731	1.04947
2.36242	0.997886	1.02267
2.40707	0.997886	1.02267
2.50532	0.996993	1.02267
2.13912	0.99744	1.02267
2.21058	0.997663	1.0316
2.14806	0.99744	1.04053
2.38921	0.99744	1.02267
1.61216	0.992304	1.12092
1.63002	0.99342	1.12092
1.83545	0.990071	1.10306
1.71934	0.998779	1.0584
1.65682	1.00012	1.06733
1.61216	0.999226	1.0584
1.78186	0.998109	1.04053
1.75506	0.999672	1.0584
1.67468	0.999672	1.06733
1.65682	1.00034	1.10306
1.32635	1.01307	1.16558
1.28169	1.00793	1.15665
1.25489	1.01776	1.12092
1.25489	1.02178	1.12985
1.32635	1.01821	1.11199
1.33528	1.00548	1.10306
1.28169	1.01262	1.11199
1.30848	1.00771	1.14771
1.34421	1.00972	1.10306
1.29955	1.01329	1.12985
1.0584	0.999449	1.01374
1.0316	0.999449	1.01374
1.04947	1.00258	1.0316
1.06733	1.00258	1.01374
1.02267	0.998109	0.995876
1.00481	1.00503	1.01374
0.995876	0.99677	0.995876
1.04053	1.0057	1.02267
0.995876	1.00057	1.00481
1.04947	1.00659	1.01374
0.879765	0.973994	0.942287
0.870834	0.980693	0.96015
0.870834	0.97511	0.951218
0.861902	0.991187	0.986945
0.870834	0.984712	0.942287
0.879765	0.987838	0.969082
0.861902	0.985828	0.978013
0.85297	0.983595	0.96015
0.888697	0.986945	0.951218
0.861902	0.988061	0.978013
0.718996	0.979353	0.870834
0.736859	0.978237	0.85297
0.736859	0.976004	0.85297
0.745791	0.990517	0.915492
0.745791	0.988954	0.915492
0.754723	0.989178	0.90656
0.736859	0.991187	0.942287
0.754723	0.986945	0.897629
0.772586	0.990517	0.915492
0.736859	0.988954	0.933355
0.656475	0.981809	0.870834
0.656475	0.983819	0.90656
0.665406	0.981809	0.870834
0.656475	0.99342	0.942287
0.647543	0.99476	0.969082
0.647543	0.99409	0.951218
0.656475	0.992974	0.951218
0.638611	0.994983	0.969082
0.656475	0.994983	0.978013
0.656475	0.994313	0.96015
0.585022	0.985828	0.951218
0.593953	0.985382	0.951218
0.585022	0.985159	0.924423
0.585022	0.9961	0.995876
0.593953	0.995653	0.986945
0.585022	0.9961	1.00481
0.585022	0.995653	0.995876
0.585022	0.995876	0.995876
0.585022	0.9961	0.995876
0.57609	0.995653	0.986945
0.5225	0.987168	0.995876
0.5225	0.987391	0.995876
0.5225	0.987391	1.00481
0.5225	0.996993	1.01374
0.5225	0.996993	1.01374
0.5225	0.996993	1.01374
0.531432	0.99677	1.00481
0.5225	0.996993	1.01374
0.5225	0.99677	1.00481
0.5225	0.99677	1.00481
0.477842	0.987615	1.01374
0.477842	0.987391	1.00481
0.477842	0.987615	1.00481
0.477842	0.99677	1.01374
0.486774	0.99677	1.01374
0.477842	0.997216	1.01374
0.477842	0.996993	1.01374
0.477842	0.997216	1.01374
0.477842	0.99677	1.01374
0.477842	0.99677	1.01374
0.442116	0.987615	1.00481
0.442116	0.987391	1.00481
0.433184	0.987615	1.00481
0.442116	0.996993	1.01374
0.433184	0.99677	1.01374
0.442116	0.996993	1.01374
0.433184	0.997216	1.01374
0.442116	0.997216	1.01374
0.442116	0.996993	1.01374
0.442116	0.997216	1.01374
0.397457	0.987168	1.00481
0.415321	0.987615	1.00481
0.406389	0.987615	1.00481
0.406389	0.996993	1.01374
0.406389	0.99677	1.01374
0.406389	0.99677	1.01374
0.406389	0.996993	1.01374
0.406389	0.996993	1.01374
0.406389	0.996993	1.01374
0.406389	0.996993	1.01374
1.19237	1.00637	1.04947
1.13878	1.00525	1.04053
1.11199	1.01151	1.04947
1.13878	1.01151	1.0316
1.16558	1.00682	1.0316
1.08519	1.0086	1.02267
1.12092	1.00525	1.02267
1.13878	1.01262	1.0316
1.08519	1.00503	1.02267
1.11199	1.00816	1.02267
0.90656	0.979576	0.969082
0.915492	0.987168	0.986945
0.951218	0.991634	0.995876
0.897629	0.99275	0.986945
0.888697	0.985382	0.96015
0.924423	1.00101	1.01374
0.888697	0.988731	0.978013
0.879765	0.987168	0.96015
0.90656	0.99476	0.986945
0.90656	0.992527	0.986945
0.799381	0.97511	0.90656
0.772586	0.978237	0.888697
0.772586	0.974664	0.90656
0.781517	0.990071	0.951218
0.790449	0.986498	0.915492
0.799381	0.983149	0.897629
0.790449	0.986052	0.933355
0.799381	0.984042	0.90656
0.817244	0.984935	0.924423
0.772586	0.986498	0.924423
0.674338	0.981139	0.870834
0.68327	0.982256	0.861902
0.701133	0.980023	0.861902
0.692201	0.99342	0.924423
0.674338	0.993197	0.951218
0.674338	0.993197	0.90656
0.68327	0.991187	0.933355
0.674338	0.993867	0.951218
0.674338	0.994537	0.969082
0.701133	0.991634	0.924423
0.611816	0.984489	0.90656
0.611816	0.984935	0.942287
0.602885	0.984265	0.90656
0.602885	0.995653	0.995876
0.611816	0.995207	0.986945
0.602885	0.996546	0.995876
0.602885	0.995207	0.978013
0.602885	0.995653	0.986945
0.602885	0.995653	0.986945
0.593953	0.995876	0.986945
1.69254	1.00034	1.07626
1.66575	0.999672	1.06733
1.88011	0.997886	1.0584
1.71934	0.999226	1.0584
1.80865	0.999449	1.0584
1.66575	0.999226	1.0584
1.81759	0.998109	1.0316
1.88011	0.998333	1.04947
1.68361	0.999672	1.0584
1.70148	0.999449	1.09412
1.45139	1.00615	1.12985
1.37994	1.00302	1.09412
1.35314	1.00838	1.09412
1.41566	1.00503	1.11199
1.46032	1.00592	1.10306
1.43353	1.00414	1.11199
1.42459	1.00548	1.09412
1.45139	1.00704	1.17451
1.46032	1.00525	1.09412
1.40673	1.00704	1.16558
1.38887	1.0124	1.13878
1.30848	1.00905	1.13878
1.29062	1.01441	1.08519
1.30848	1.02245	1.12985
1.37994	1.01352	1.11199
1.40673	1.00369	1.09412
1.35314	1.01151	1.11199
1.38887	1.00704	1.14771
1.41566	1.0057	1.09412
1.32635	1.01396	1.12092
1.2281	1.01352	1.0584
1.15665	1.01575	1.04947
1.13878	1.01597	1.0584
1.17451	1.01664	1.07626
1.2013	1.01128	1.04053
1.09412	1.01017	1.02267
1.14771	1.01128	1.04053
1.17451	1.01798	1.04947
1.14771	1.01128	1.04053
1.14771	1.01888	1.04053
1.10306	1.00726	1.02267
1.08519	1.01039	1.0316
1.06733	1.01061	1.0316
1.08519	1.00414	1.01374
1.0584	1.00302	1.01374
1.0316	1.00592	1.01374
1.08519	1.0028	1.01374
1.08519	1.00927	1.0316
1.02267	1.00146	1.01374
1.09412	1.00905	1.02267
0.978013	0.9961	0.995876
0.978013	1.00057	1.00481
0.995876	1.00592	1.02267
1.00481	0.99744	0.995876
0.951218	0.990964	0.978013
0.96015	1.00258	1.01374
0.951218	0.99409	0.995876
0.951218	0.997886	0.995876
0.942287	0.995207	0.995876
0.978013	1.00168	1.00481
0.888697	0.992527	0.986945
0.888697	0.99744	0.995876
0.915492	0.997663	1.00481
0.879765	0.99409	0.995876
0.879765	0.987168	0.951218
0.915492	1.00124	1.01374
0.870834	0.989178	0.978013
0.870834	0.987168	0.96015
0.90656	0.99409	0.986945
0.879765	0.991857	0.986945
0.826176	0.986722	0.933355
0.790449	0.988508	0.933355
0.799381	0.987168	0.96015
0.790449	0.990964	0.969082
0.817244	0.984042	0.915492
0.817244	0.986052	0.924423
0.808312	0.984489	0.942287
0.817244	0.982702	0.933355
0.85297	0.984712	0.942287
0.781517	0.986052	0.96015
0.772586	0.987615	0.915492
0.754723	0.990071	0.924423
0.745791	0.990071	0.90656
0.754723	0.990741	0.915492
0.763654	0.986945	0.924423
0.781517	0.986275	0.90656
0.763654	0.987615	0.924423
0.781517	0.985828	0.897629
0.790449	0.984712	0.90656
0.763654	0.987838	0.924423
0.701133	0.992974	0.933355
0.692201	0.992304	0.915492
0.701133	0.992081	0.924423
0.701133	0.992304	0.915492
0.701133	0.992081	0.915492
0.701133	0.991634	0.897629
0.701133	0.990741	0.942287
0.718996	0.991411	0.924423
0.710064	0.993644	0.969082
0.718996	0.991187	0.933355
0.665406	0.993867	0.951218
0.665406	0.994537	0.951218
0.674338	0.991857	0.933355
0.674338	0.993197	0.933355
0.656475	0.994313	0.96015
0.656475	0.99342	0.924423
0.665406	0.992974	0.942287
0.647543	0.99409	0.951218
0.656475	0.994983	0.978013
0.674338	0.992081	0.933355
0.620748	0.99476	0.969082
0.620748	0.995653	0.986945
0.620748	0.99476	0.96015
0.620748	0.994983	0.986945
0.620748	0.995207	0.986945
0.620748	0.99543	0.986945
0.620748	0.995207	0.978013
0.611816	0.99543	0.978013
0.620748	0.995207	0.978013
0.611816	0.994983	0.978013
0.602885	0.995207	0.978013
0.611816	0.99543	0.986945
0.602885	0.99543	0.978013
0.602885	0.995876	0.995876
0.602885	0.995207	0.986945
0.593953	0.996323	0.995876
0.593953	0.995653	0.986945
0.602885	0.995876	0.995876
0.602885	0.996323	0.986945
0.585022	0.995653	0.986945

## Sheet: Fig 4g-h
Ferret ID	Mean spontaneous wavelength				Ferret ID	Stimulus Type	Stimulus ID	Stimulus wavelength (mm)	Mean wavelength individual trial (mm)	Wavelength mean response (mm)
237	0.782841				237	40_100	1	0.48	0.8	0.672968
247	0.808756				237	40_100	2	0.48	0.8	0.693985
269	0.831431				237	40_100	3	0.48	0.832	0.612231
271	0.73743				237	60_100	1	0.704	0.768	0.710897
300	0.949517				237	60_100	2	0.704	0.8	0.726046
301	0.838359				237	60_100	3	0.704	0.768	0.709667
331	0.87936				247	40_100	1	0.48	0.768	0.619128
345	0.774667				247	40_100	2	0.48	0.768	0.603446
	Mean	SD			247	40_100	3	0.48	0.768	0.597789
Group	0.825295	0.062171			247	60_100	1	0.704	0.768	0.743923
					247	60_100	2	0.704	0.768	0.714226
					247	60_100	3	0.704	0.8	0.723976
					269	40_100	1	0.512	0.928	0.69122
					269	40_100	2	0.512	0.96	0.668693
					269	40_100	3	0.512	0.928	0.568312
					269	60_100	1	0.704	0.864	0.684261
					269	60_100	2	0.704	0.864	0.713674
					269	60_100	3	0.704	0.864	0.690213
					271	40_100	1	0.48	0.784	0.59194
					271	40_100	2	0.48	0.768	0.570991
					271	40_100	3	0.48	0.72	0.5145
					271	60_100	1	0.704	0.736	0.661024
					271	60_100	2	0.704	0.736	0.695217
					271	60_100	3	0.704	0.736	0.653352
					300	40_100	1	0.512	0.928	0.708454
					300	40_100	2	0.512	0.88	0.798473
					300	40_100	3	0.512	0.864	0.766076
					300	60_100	1	0.704	0.848	0.731296
					300	60_100	2	0.704	0.896	0.790445
					300	60_100	3	0.704	0.864	0.706014
					301	40_100	1	0.512	0.928	0.639702
					301	40_100	2	0.512	0.832	0.687767
					301	40_100	3	0.512	0.912	0.681034
					301	60_100	1	0.704	0.832	0.717361
					301	60_100	2	0.704	0.832	0.75525
					301	60_100	3	0.704	0.832	0.740588
					331	40_100	1	0.48	0.896	0.696484
					331	40_100	2	0.48	0.832	0.768317
					331	40_100	3	0.48	0.928	0.707103
					331	60_100	1	0.704	0.832	0.728957
					331	60_100	2	0.704	0.848	0.714074
					331	60_100	3	0.704	0.8	0.695321
					331	80_84	1	0.768	0.864	0.792216
					331	80_84	2	0.768	0.896	0.744472
					331	80_84	3	0.768	0.848	0.717275
					331	100_104	1	0.96	0.864	0.897325
					331	100_104	2	0.96	0.896	0.937734
					331	100_104	3	0.96	0.896	0.879906
					331	120_124	1	1.12	0.864	0.928718
					331	120_124	2	1.12	0.816	0.975299
					331	120_124	3	1.12	0.832	0.957258
					345	40_100	1	0.484848	0.727273	0.666401
					345	40_100	2	0.484848	0.727273	0.66203
					345	40_100	3	0.484848	0.727273	0.606518
					345	60_100	1	0.666667	0.727273	0.684622
					345	60_100	2	0.666667	0.727273	0.714786
					345	60_100	3	0.666667	0.727273	0.681814
					345	80_84	1	0.727273	0.727273	0.778
					345	80_84	2	0.727273	0.69697	0.709867
					345	80_84	3	0.727273	0.69697	0.76675
					345	100_104	1	0.909091	0.727273	0.907068
					345	100_104	2	0.909091	0.727273	0.853666
					345	100_104	3	0.909091	0.727273	0.873522
					345	120_124	1	1.09091	0.69697	0.850045
					345	120_124	2	1.09091	0.727273	0.799626
					345	120_124	3	1.09091	0.727273	1.06515

## Sheet: Fig 4i
	Difference from characteristic wavelength							Difference from characteristic wavelength
	Mean of individual trials							Mean response
	Stimulus type							Stimulus type
Ferret	40_100	60_100	80_84	100_104	120_124		Ferret	40_100	60_100	80_84	100_104	120_124
237	0.0268986	-0.00510145	nan	nan	nan		237	-0.120082	-0.0692047	nan	nan	nan
247	-0.0391642	-0.0284975	nan	nan	nan		247	-0.200429	-0.0793156	nan	nan	nan
269	0.09856	0.0238933	nan	nan	nan		269	-0.195327	-0.142239	nan	nan	nan
271	0.0234786	0.00214525	nan	nan	nan		271	-0.176847	-0.0657151	nan	nan	nan
300	-0.0571954	-0.0785287	nan	nan	nan		300	-0.187296	-0.204971	nan	nan	nan
301	0.052	-0.00666667	nan	nan	nan		301	-0.169763	-0.10156	nan	nan	nan
331	0.00546133	-0.0532053	-0.0105387	0.00546133	-0.0425387		331	-0.157591	-0.168521	-0.129328	0.021917	0.0744307
345	-0.0478384	-0.0478384	-0.0680404	-0.0478384	-0.0579394		345	-0.128006	-0.081053	-0.0231042	0.102939	0.127858
Group mean	-0.00165678	-0.0284049	-0.0502005	-0.0211885	-0.050239		Group mean	-0.159703	-0.101808	-0.048496	0.0624279	0.101144
Group SEM	0.0181686	0.0107194	0.00936408	0.00888329	0.00256679		Group SEM	0.0111082	0.0191349	0.0194862	0.0135036	0.00890457
Mean stimulus wavelength (mm)	0.519297	0.723411	0.864836	0.934545	1.10545		Mean stimulus wavelength (mm)	0.519297	0.723411	0.864836	0.934545	1.10545

## Sheet: Fig 5d-e
5i	Control	KYN				5j	Ferret ID	Control (Mean)	KYN (Mean)
Modularity (trial)	0.0782168	0.0913944					237	0.203549	0.00457918
	0.134204	0.0015986					277	0.14489	0.00496411
	0.150529	0.00864202					300	0.133736	0.0357168
	0.0930636	0.13014
	0.0683609	0.132679					Group mean	0.160725	0.0150867
	0.116278	0.105101					Group SEM	0.0216529	0.0103156
	0.092539	0.13259
	0.159877	0.0516525
	0.130518	0.0977568
	0.121695	0.0645392
	0.141652	0.0802712
	0.11189	0.0522188
	0.0769462	0.0199322
	0.113151	0.121181
	0.15353	0.0353267
	0.0906897	0.162171
	0.0899694	0.0628999
	0.129623	0.106312
	0.0605	0.125903
	0.0712996	0.12347
	0.162217	0.0504423
	0.204173	0.131232
	0.0263958	0.1553
	0.0619373	0.132712
	0.169985	0.0866344
	0.087937	0.103726
	0.096927	0.104246
	0.104124	0.161132
	0.125639	0.0901551
	0.101311	0.0775279
	0.00275415	0.0454711
	0.0878279	0.0633105
	0.0421049	0.136678
	0.0983237	0.0701235
	0.0143885	0.0760158
	0.0878127	0.0559678
	0.10889	0.0677831
	0.0967383	0.0689415
	0.0602017	0.0512107
	0.13122	0.0525388

[truncated: 25 more sheets: Fig 5i-j, Fig 6c, Fig 6d, Fig 6e, Fig 6g, Fig 6h, Fig S3d, Fig S3e, Fig S3f, Fig S3g, Fig S4b, Fig S4c-d, Fig S4e, Fig S5g-h, Fig S7f-g, Fig S7h, Fig S7i, Fig S8a, Fig S8b, Fig S8c …]
